# Supplementary material for: Extremely large fractionation of Li isotopes in a chromitite-bearing mantle sequence
Source: Sci Rep. 2016 Mar 1;6:22370. doi: 10.1038/srep22370 (PMC4772801; doi:10.1038/srep22370)
Supplement: Supplementary Dataset 1 [file srep22370-s1.xls]

## Sheet: Supplementary Table S1
Extremely large fractionation of Li isotopes in chromitite-bearing mantle sequence
Ben-Xun Su a, b, Mei-Fu Zhou b, Paul T. Robinson b
a State Key Laboratory of Lithospheric Evolution, Institute of Geology and Geophysics, Chinese Academy of Sciences, P.O. Box 9825, Beijing10029, China
b Department of Earth Sciences, the University of Hong Kong, Pokfulam Road, Hong Kong, China
Table S1 Major-element compositions of constituent minerals and Li elemental and isotopic compositions of olivine in the Luobusa ophiolite, southern Tibet.
		Ol	7Li/6Li	7Li+ (cps/nA)	2σ	Li (ppm)	2σ	δ7Li (‰)	2σ	SiO2	TiO2	Al2O3	Cr2O3	FeO	MnO	MgO	CaO	Na2O	K2O	NiO	Total	Mg#	Sp	SiO2	TiO2	Al2O3	Cr2O3	FeO	MnO	MgO	CaO	Na2O	K2O	NiO	Total	Cr#	Mg#	Cpx	SiO2	TiO2	Al2O3	Cr2O3	FeO	MnO	MgO	CaO	Na2O	K2O	NiO
Chromitite	L1																							0	0.21	11.932	57.866	14.633	0.127	13.58	0.014	0	0.004	0.054	98.42	76.4948	62.5534
	L2																							0	0.201	11.891	57.953	14.639	0.111	13.744	0.016	0.02	0	0.092	98.667	76.5835	62.8246
	L3
	L4
	L5
	L6
	L7
	L8
	L9		12.4061	41485.3	498.197	0.5289	0.6351	6.157	1.3394	41.739	0	0.00707	0.02424	4.20665	0.07373	52.0261	0.03939	0.00202	0.00101	0.49389	98.6131	95.7011		0	0.219	12.02	57.914	14.449	0.071	13.556	0	0.002	0.002	0.091	98.324	76.3773	62.808
	L10									41.5736	0.0102515	0	0	4.56397	0.0461317	52.4251	0.0338299	0	0.00102515	0.530003	99.184	95.3866		0.039	0.198	12.061	57.798	15.129	0.111	13.319	0.005	0	0.001	0.079	98.74	76.2796	61.3101
	L11
	L12									41.9292	0	0.007077	0.012132	4.39684	0.112221	51.4923	0.039429	0	0.008088	0.516621	98.5139	95.471		0.009	0.198	11.99	57.913	14.685	0.008	13.386	0.039	0.026	0	0.053	98.307	76.4221	62.1323
	L13									42.045	0	0.019	0.07	4.011	0.074	51.827	0.019	0	0	0.465	98.53	95.8777		0.047	0.229	12.06	57.861	14.856	0.116	13.598	0.017	0	0.005	0.07	98.859	76.3008	62.2296
	L14		12.3017	57356.4	2238.45	0.7374	2.8779	-2.5324	2.4398	41.8864	0	0	0.035175	3.95166	0.06633	52.055	0.0201	0.009045	0	0.56079	98.5845	95.9533
	L15									41.292	0.032	0	0.011	4.458	0.056	51.938	0.046	0	0.003	0.488	98.324	95.4485
	L16									41.878	0	0	0.017	4.404	0.09	52.495	0.038	0	0.005	0.519	99.446	95.5468		0.009	0.215	12.109	57.777	14.716	0.095	13.534	0.01	0.013	0.01	0.087	98.575	76.2011	62.3412
	L17									41.401	0.0201	0	0	4.60591	0.08241	51.8098	0.0603	0	0.00804	0.511545	98.499	95.2935
	L18									41.811	0.009045	0	0.011055	4.50642	0.02211	52.1525	0.05829	0	0.00201	0.539685	99.1121	95.4194		0.011	0.175	12.24	57.73	14.794	0.128	13.648	0.019	0.001	0	0.074	98.82	75.9905	62.414
	L19		12.1766	29339.6	291.342	0.3811	0.3784	-12.9399	1.4112	41.9261	0.01414	0	0.04444	4.10262	0.08787	52.5291	0.02323	0	0	0.49894	99.2264	95.8414		0	0.24	12.088	57.792	14.508	0.118	13.552	0	0.017	0.009	0.086	98.41	76.2372	62.7059
	L20																							0	0.213	12.121	57.662	14.719	0.088	13.267	0.025	0	0.002	0.09	98.187	76.1469	61.8675
	L21
	L22									41.683	0.009	0.005	0.065	3.673	0.052	52.135	0.043	0.002	0	0.524	98.191	96.2334		0.004	0.205	12.097	57.825	15.013	0.132	13.283	0.027	0.019	0	0.064	98.669	76.2341	61.4284
	L23		12.1591	30663.6	211.333	0.3989	0.2749	-14.3976	1.3949
	L24									41.6453	0	0.02222	0	4.52177	0.07575	51.5746	0.02121	0	0.00202	0.59186	98.4548	95.3554		0.022	0.193	12.097	57.637	14.782	0.127	13.335	0	0	0.006	0.04	98.239	76.175	61.8873
	L25									41.5928	0.00808	0	0.00909	4.53692	0.04444	51.7978	0.0303	0.01515	0.00909	0.50702	98.5508	95.3597		0.125	0.227	12.155	57.347	15.019	0.092	13.436	0.016	0	0	0.067	98.484	75.9962	61.6899
	L26									41.3837	0	0	0	4.71491	0.087032	51.9257	0.051612	0	0	0.53636	98.6993	95.1977		0.03	0.215	12.179	57.685	15.194	0.144	13.343	0.01	0	0.002	0.06	98.862	76.0674	61.2511
	L27																							0.008	0.19	12.156	57.291	15.14	0.103	13.147	0.023	0	0.006	0.034	98.098	75.9769	60.984
	L28		12.1216	49966.5	279.912	0.652	0.3652	-17.5135	1.2504	41.3999	0	0.027324	0.016192	4.81408	0.08096	51.7476	0.076912	0	0.009108	0.510048	98.6821	95.0857
	L29									41.7055	0.012144	0	0.003036	4.82117	0.094116	51.8093	0.041492	0	0	0.537372	99.0242	95.0844		0.022	0.156	12.078	57.429	15.884	0.136	12.389	0.002	0	0	0.043	98.139	76.1379	58.4016
	L30									41.472	0	0	0	4.882	0.067	51.688	0.028	0.001	0	0.556	98.694	95.0143
	L31									41.999	0.005	0	0.018	4.597	0.053	52.193	0.012	0	0	0.56	99.437	95.3351		0	0.206	12.183	57.269	15.675	0.176	12.693	0.016	0.002	0.001	0.088	98.309	75.9294	59.3094
	L32									41.72	0.021	0.037	0	4.736	0.077	52.099	0.043	0	0.008	0.502	99.243	95.1926
	L33									41.639	0.02	0.008	0.014	4.838	0.044	51.665	0.05	0.006	0	0.524	98.808	95.0549
	L34		12.151	29543.4	111.083	0.3845	0.1446	-15.0732	1.4077	41.382	0	0	0.006	4.798	0.042	51.787	0.04	0	0	0.553	98.608	95.1048		0.039	0.184	12.097	57.472	15.524	0.157	12.735	0.05	0.032	0	0.055	98.345	76.123	59.6223
	L35									41.451	0	0	0	4.758	0.08	52.207	0.055	0.011	0.005	0.568	99.135	95.1808		0	0.234	12.256	57.636	15.512	0.156	12.831	0.007	0	0	0	98.632	75.9369	59.8216
	L36		12.1503	28336	110.312	0.3688	0.1436	-15.1273	1.4234	41.265	0	0.003	0.021	4.766	0.082	52.055	0.044	0	0.001	0.439	98.676	95.1597		0.026	0.241	12.184	57.503	15.796	0.177	12.978	0.012	0.031	0	0.082	99.03	76.0023	59.6592
	L37									41.921	0.009	0.011	0.037	4.363	0.055	52.607	0.032	0	0	0.534	99.569	95.5954
	L38									41.573	0.016	0	0.068	4.405	0.072	52.16	0.021	0	0.003	0.55	98.868	95.5185		0	0.198	12.097	57.8	15.165	0.112	13.247	0.013	0.018	0	0.055	98.705	76.2262	61.125
	L39									41.629	0	0	0	4.606	0.084	51.778	0.014	0	0.006	0.544	98.661	95.2907
	L40									41.469	0	0	0.005	4.696	0.031	51.494	0.046	0	0.006	0.483	98.23	95.1779		0.007	0.23	12.285	57.715	14.711	0.111	13.41	0	0.011	0	0.092	98.572	75.9188	62.1329
	L41									41.716	0	0	0.023	5.038	0.017	51.673	0.046	0.001	0.007	0.563	99.084	94.8618
	L42		12.2756	22459	44.1095	0.2894	0.0568	-4.7056	1.5231	41.579	0	0	0.004	4.86	0.063	51.754	0.009	0	0.012	0.504	98.785	95.0417
	L43									41.459	0.021	0	0.022	4.979	0.042	51.754	0.035	0	0	0.521	98.833	94.9264		0	0.17	12.388	57.602	15.25	0.111	12.988	0.023	0	0	0.086	98.618	75.7298	60.5213
	L44									41.072	0.004	0.02	0	4.888	0.055	51.713	0.051	0	0.008	0.562	98.373	95.0108
	L45									41.74	0.025	0.001	0.041	4.554	0.071	52.195	0.032	0.012	0	0.499	99.17	95.3769		0.008	0.206	12.571	57.523	15.029	0.115	13.472	0.01	0.021	0	0.056	99.011	75.4338	61.7374
	L46									41.82	0.017	0	0.087	4.227	0.05	52.429	0.031	0.013	0.008	0.53	99.212	95.7129		0.005	0.195	12.448	57.189	15.041	0.103	13.37	0.018	0.023	0.003	0.076	98.471	75.508	61.5389
	L47									41.688	0.003	0	0.031	4.223	0.046	52.635	0.034	0.008	0.009	0.55	99.227	95.7329		0.009	0.169	12.472	57.506	14.694	0.079	13.466	0.001	0.01	0.005	0.078	98.489	75.5746	62.258
	L48		12.1324	37093.4	275.789	0.4836	0.3595	-16.6157	1.3482
	L49									41.794	0	0	0.093	3.885	0.056	52.768	0.012	0.001	0.003	0.604	99.216	96.0705		0.04	0.188	12.583	57.19	14.693	0.131	13.542	0.013	0	0	0.053	98.433	75.3083	62.3918
	L50																							0	0.158	12.586	57.763	14.574	0.141	13.456	0	0.017	0	0.055	98.75	75.4888	62.4331
	L51									41.974	0.014	0	0.234	3.695	0.074	52.66	0.041	0.001	0	0.578	99.271	96.2481
	L52		12.109	40518.8	241.978	0.5292	0.3161	-18.5643	1.3051	41.576	0	0	0.044	4.061	0.067	51.789	0.028	0	0	0.504	98.069	95.8255		0.178	0.223	12.165	57.009	14.619	0.148	13.524	0.086	0.025	0.002	0.144	98.123	75.8732	62.479
	L53
	L54									41.845	0.008	0	0.048	4.295	0.055	52.851	0.015	0	0	0.507	99.624	95.6802
	L55		12.1877	28158	151.378	0.3654	0.1964	-12.0181	1.5818	41.9687	0.02024	0.02024	0.02024	4.66532	0.082984	51.5442	0.04554	0	0	0.456412	98.8238	95.2123		0	0.169	12.279	57.905	15.399	0.17	13.139	0	0	0	0.098	99.159	75.9877	60.5651
	L56									41.555	0.004	0	0.016	4.869	0.067	51.575	0.032	0.012	0.005	0.498	98.633	95.0166		0	0.2	12.506	56.947	16.347	0.147	12.214	0.004	0	0	0.072	98.437	75.3433	57.3544
	L57									41.719	0	0	0.003	5.205	0.078	51.901	0.04	0	0.002	0.49	99.438	94.7225
	L58									41.883	0	0.003	0	5.064	0.099	52.045	0.053	0.009	0	0.475	99.631	94.8716		0.014	0.153	12.432	56.535	16.858	0.173	12.023	0.044	0	0.001	0.049	98.282	75.3186	56.2123
	L59									41.4524	0.00404	0.0101	0.00909	5.17524	0.07979	51.7675	0.04545	0	0.00202	0.53328	99.079	94.7383
	L60		12.4062	67108.6	949.856	0.8555	1.2109	6.162	1.205	41.23	0	0.016	0	5.361	0.064	51.221	0.055	0.002	0.007	0.506	98.462	94.5049		0.005	0.211	12.944	56.656	15.238	0.108	13.194	0	0	0	0.081	98.437	74.6013	60.9154
	L61									41.845	0	0.028	0.025	5.069	0.053	53.675	0.068	0.037	0.011	0.517	101.328	95.0149
	L62									41.358	0	0	0	5.185	0.105	51.588	0.038	0	0.008	0.477	98.759	94.7115		0	0.183	13.021	56.949	15.203	0.17	13.023	0.011	0	0	0.123	98.683	74.5866	60.6592
	L63		12.2596	16918	200.867	0.2183	0.2591	-6.0377	1.6926	41.786	0	0	0.023	5.183	0.068	51.565	0.024	0.013	0.001	0.452	99.115	94.7112
	L64									41.671	0	0	0.008	5.211	0.092	51.821	0.037	0	0	0.427	99.267	94.709		0	0.212	12.974	56.936	15.106	0.138	13.224	0	0	0	0.077	98.667	74.6508	61.1763
	L65									41.547	0	0	0	4.912	0.075	51.531	0.024	0	0	0.49	98.579	94.9707
	L66		12.2226	18578.9	50.256	0.2404	0.065	-9.1119	1.6871	40.829	0.018	0	0.014	4.712	0.093	51.753	0.032	0	0	0.555	98.006	95.1853
	L67									41.776	0	0	0.031	4.72	0.056	52.132	0.032	0.005	0	0.49	99.242	95.2109		0.002	0.166	13.041	56.743	15.733	0.164	13.021	0.002	0	0.004	0.098	98.974	74.4887	59.8349
	L68									41.68	0	0	0.027	4.903	0.061	52.216	0.037	0	0	0.514	99.438	95.0421
	L69		12.204	31841.9	155.038	0.4127	0.2009	-10.6603	1.3863	41.525	0.037	0	0	4.617	0.063	51.806	0.036	0	0	0.519	98.603	95.2824		0	0.214	12.901	57.084	15.438	0.097	13.113	0.015	0.018	0	0.07	98.95	74.8064	60.4574
	L70									41.5645	0.00303	0	0	5.0399	0.07979	51.5029	0.05858	0	0.00505	0.47874	98.7326	94.8438		0	0.22	12.879	56.511	16.216	0.139	12.681	0	0	0	0.043	98.689	74.6481	58.465
	L71									41.541	0.03	0.004	0.015	5.065	0.072	51.792	0.036	0.01	0	0.463	99.028	94.8469
	L72									41.643	0.027	0	0	5.129	0.059	51.127	0.018	0	0	0.517	98.52	94.7209		0.04	0.174	12.615	55.736	15.821	0.127	12.225	0.023	0	0.014	0.107	96.882	74.7785	58.1743
	L73									41.655	0.005	0	0.001	5.002	0.091	51.818	0.002	0	0	0.466	99.04	94.9102		0	0.175	12.8	56.538	15.843	0.181	12.856	0.011	0.01	0	0.063	98.477	74.7733	59.36
	L74									41.343	0.009	0	0.004	5.376	0.079	51.814	0.055	0	0	0.468	99.148	94.5499
	L75		12.1083	37076.5	190.462	0.4843	0.2488	-18.6258	1.3312	41.67	0	0	0	5.379	0.115	51.702	0.052	0	0	0.493	99.411	94.5359		0.016	0.179	12.816	56.539	17.096	0.136	12.29	0.024	0	0.002	0.057	99.155	74.7501	56.4078
	L76									41.427	0	0	0.02	5.421	0.055	51.335	0.049	0	0	0.513	98.82	94.4584
	L77									41.077	0.017	0.007	0	5.405	0.092	51.834	0.022	0	0.008	0.521	98.983	94.5242
	L78		12.1901	31595.2	112.858	0.4099	0.1464	-11.8142	1.3854	41.13	0.02	0	0.007	5.399	0.084	51.783	0.046	0	0	0.466	98.935	94.5248		0.068	0.167	13.547	56.012	16.948	0.16	12.904	0.043	0.01	0.007	0.037	99.903	73.5069	57.8148
	L79									41.302	0	0.001	0	5.592	0.059	51.267	0.035	0	0	0.424	98.68	94.2864
	L80									41.519	0.006	0	0.005	5.472	0.049	51.181	0.049	0.01	0.005	0.519	98.815	94.3933
	L81									40.912	0	0.001	0.007	5.723	0.091	51.021	0.089	0.014	0.004	0.471	98.333	94.1339
	L82									41.646	0	0.006	0.002	5.648	0.06	51.309	0.047	0	0.007	0.458	99.183	94.237
	L83									41.034	0	0	0.001	5.796	0.073	50.822	0.055	0.002	0	0.498	98.281	94.0417		0.029	0.164	12.413	55.774	19.235	0.196	10.994	0.012	0.027	0	0.042	98.886	75.0944	50.7101
	L84									41.194	0.001	0	0.008	5.751	0.111	51.133	0.053	0	0	0.484	98.735	94.1191		0	0.187	12.6	55.906	18.379	0.205	11.414	0.036	0.001	0	0.03	98.758	74.8583	52.7826
	L85									40.8231	0	0	0	5.94854	0.088044	51.2497	0.056672	0.001012	0	0.47058	98.6376	93.9423
	L86									41.578	0	0	0.026	5.737	0.094	51.584	0.054	0	0.003	0.467	99.543	94.1808
	L87									41.577	0.014	0	0.015	5.797	0.122	50.424	0.055	0	0	0.445	98.449	93.9965
	L88									41.24	0	0.004	0	5.75	0.101	50.986	0.066	0	0.009	0.531	98.687	94.1041
	L89									41.668	0	0.024	0.007	5.881	0.067	51.566	0.069	0	0	0.418	99.7	94.0415
	L90									41.011	0.007	0.015	0.002	6.016	0.112	51.241	0.068	0.006	0.006	0.48	98.964	93.8768		0.016	0.171	12.917	53.506	20.256	0.138	10.879	0.032	0.009	0	0.047	97.971	73.5429	49.1543
	L91									41.814	0.001	0	0.003	6.076	0.085	51.098	0.061	0	0.005	0.47	99.613	93.8033
	L92									41.431	0.021	0.002	0.023	5.996	0.078	51.175	0.056	0	0.003	0.407	99.192	93.8886
	L93									41.02	0.009	0	0.023	5.924	0.084	51.313	0.046	0	0	0.493	98.912	93.9728		0	0.187	13.309	54.592	19.525	0.156	11.028	0.021	0.003	0	0.002	98.823	73.3517	50.4132
	L94									40.865	0	0	0.01	6.022	0.101	50.92	0.062	0	0.001	0.467	98.448	93.8348
	L95									41.231	0	0	0.015	6.03	0.096	51.002	0.058	0	0	0.456	98.888	93.8365
	L96									41.197	0.022	0.002	0.013	6.126	0.098	51.087	0.074	0	0.006	0.42	99.045	93.7542		0.058	0.193	12.822	53.082	20.493	0.233	10.63	0.033	0	0.003	0.058	97.605	73.5317	48.2853
	L97									40.992	0.028	0	0.007	6.163	0.096	51.044	0.07	0.009	0.002	0.435	98.846	93.7139		0.39	0.167	13.482	53.237	18.843	0.198	12.328	0.154	0.071	0.016	0.033	98.919	72.6014	54.0789
Dunite	L98									41.338	0	0	0.005	6.203	0.135	50.909	0.059	0	0	0.488	99.137	93.66
	L99									41.185	0	0.009	0	6.047	0.096	51.205	0.096	0	0	0.56	99.198	93.8432		0	0.19	13.172	53.83	18.949	0.161	10.895	0.005	0.019	0	0.084	97.305	73.2791	50.8584
	L100									41.344	0.021	0	0.02	6.056	0.098	50.698	0.04	0	0	0.505	98.782	93.7767
	L101									41.243	0.003	0	0.009	6.129	0.114	50.581	0.05	0	0	0.51	98.639	93.6928		0.015	0.159	13.851	53.706	18.981	0.164	11.397	0.02	0	0	0.031	98.324	72.2372	51.9415
	L102									40.816	0.033396	0	0	6.17421	0.11132	50.9795	0.051612	0	0.003036	0.434148	98.6032	93.6958
	L103									40.837	0.012	0	0.017	6.1	0.043	50.755	0.059	0.003	0.006	0.415	98.247	93.741
	L104									40.879	0	0	0	6.009	0.083	50.747	0.064	0.008	0	0.417	98.207	93.8277		0.021	0.151	13.828	53.676	19.555	0.23	11.085	0.021	0	0.007	0.081	98.655	72.2593	50.5037
	L105									41.201	0	0	0.001	6.236	0.112	50.542	0.108	0	0.005	0.421	98.626	93.5851
	L106		12.505	46431	619.993	0.5872	0.7841	14.3797	1.2755	41.244	0.03	0	0	6.597	0.074	50.928	0.098	0	0.005	0.434	99.41	93.2867		0.119	0.158	14.934	50.7	21.139	0.2	11.37	0.036	0	0	0.082	98.738	69.4953	49.1912
	L107									41.047	0	0	0	6.602	0.083	51.008	0.084	0.002	0	0.44	99.266	93.2918
	L108									41.064	0.008	0	0	6.547	0.058	50.951	0.047	0	0	0.409	99.084	93.337		0	0.155	15.053	51.584	20.932	0.214	11.139	0.028	0.025	0	0.105	99.235	69.6931	48.9242
	L109									40.951	0.035	0	0	6.351	0.061	50.655	0.063	0	0.003	0.45	98.569	93.4882
	L110									40.642	0	0.001	0.028	6.527	0.086	50.507	0.05	0	0.002	0.483	98.326	93.3015
	L111									41.077	0	0	0.017	6.447	0.041	50.747	0.069	0	0	0.443	98.841	93.4074
	L112		12.4965	47165.4	663.806	0.5969	0.8401	13.675	1.2859	40.848	0.018	0	0.01	6.27	0.086	50.396	0.079	0	0.009	0.441	98.157	93.5349
	L113									40.608	0	0	0.003	6.535	0.057	50.276	0.085	0	0.003	0.416	97.983	93.2651
	L114									40.751	0	0.003	0.027	6.629	0.104	50.613	0.062	0	0	0.391	98.58	93.2172		0.001	0.174	14.622	51.371	21.105	0.233	11.058	0	0.002	0	0.065	98.631	70.2167	48.5362
	L115									40.794	0	0	0.024	6.59	0.074	50.918	0.073	0	0.001	0.448	98.922	93.2921
	L116									40.362	0.01	0.017	0.009	6.5	0.108	50.608	0.066	0	0.005	0.414	98.099	93.3398		0.002	0.138	15.123	51.518	20.806	0.201	11.214	0	0	0	0.069	99.071	69.5679	49.2428
	L117		12.4897	45884.9	576.406	0.5811	0.7299	13.1059	1.2783	40.517	0	0	0	6.481	0.086	50.866	0.106	0	0	0.464	98.52	93.3894
	L118									41.284	0.004	0	0.009	6.608	0.074	51.116	0.073	0	0.008	0.495	99.671	93.2993
	L119									41.093	0	0.012	0.015	6.493	0.079	50.629	0.106	0.001	0.004	0.43	98.862	93.3491		0.035	0.155	15.784	50.81	20.971	0.246	11.064	0.002	0	0	0.131	99.198	68.3562	48.7089
	L120									41.466	0.017	0.02	0	6.381	0.117	50.486	0.079	0	0	0.436	99.002	93.439
	L121									41.108	0	0	0.013	6.805	0.1	50.778	0.067	0	0	0.505	99.376	93.0706		0.019	0.174	15.638	50.692	21.337	0.231	11.117	0.016	0.023	0	0.091	99.338	68.5067	48.396
	L122									41.494	0.016	0	0.031	6.534	0.088	50.792	0.066	0	0.012	0.444	99.477	93.3299
	L123		12.4771	43529.6	529.189	0.5518	0.6708	12.0567	1.2923	40.908	0	0	0	6.484	0.083	50.535	0.079	0	0	0.41	98.499	93.3461
	L124									41.59	0.001	0	0	6.575	0.087	50.686	0.073	0	0	0.437	99.449	93.2778		0	0.166	17.395	50.288	19.502	0.178	12.286	0.013	0	0.003	0.066	99.897	65.9861	53.1391
	L125									41.546	0.031	0	0	6.77	0.115	50.592	0.072	0	0.001	0.435	99.562	93.0802
	L126									41.489	0	0	0.005	6.629	0.086	50.7	0.071	0.002	0.004	0.433	99.419	93.228
	L127									40.409	0	0	0	6.648	0.083	50.317	0.109	0.002	0	0.414	97.982	93.1618
	L128									41.047	0	0	0	6.733	0.117	50.815	0.105	0.001	0.007	0.394	99.219	93.1436		0.049	0.09	17.157	48.78	20.63	0.202	11.555	0.032	0.032	0.004	0.06	98.591	65.611	50.204
	L129		12.4939	41232.6	462.836	0.522	0.5859	13.457	1.3267	40.938	0.006	0	0.026	6.523	0.111	50.713	0.062	0.001	0.006	0.404	98.79	93.3307
	L130									41.068	0.016	0.008	0	6.617	0.117	50.715	0.04	0	0	0.409	98.99	93.2413		0.009	0.132	18.638	48.104	19.32	0.157	12.286	0	0.005	0	0.08	98.731	63.3963	53.3725
	L131									41.268	0	0	0.042	6.59	0.092	51.43	0.053	0	0.001	0.435	99.911	93.3544		0	0.114	18.634	49.146	18.913	0.148	12.065	0.029	0	0.005	0.053	99.107	63.8971	53.4507
	L132									41.308	0	0.008	0.001	6.594	0.094	50.955	0.079	0	0.01	0.447	99.496	93.2929
	L133									41.09	0	0.015	0	6.591	0.088	50.396	0.058	0	0.006	0.394	98.638	93.2264
	L134		12.4823	37812.7	479.881	0.4791	0.608	12.4902	1.3334	41.327	0.009	0.001	0.045	6.559	0.126	50.602	0.037	0	0.001	0.375	99.082	93.2826
	L135									41.078	0	0.013	0.009	6.612	0.08	50.855	0.065	0	0	0.462	99.174	93.2634
	L136									41.505	0.001	0.004	0	6.573	0.101	50.625	0.093	0.001	0.005	0.437	99.345	93.2721
	L137									41.019	0.026	0.014	0	6.648	0.163	50.285	0.079	0	0.006	0.379	98.619	93.1577
	L138									41.58	0.037	0	0.003	6.43	0.107	50.542	0.062	0	0.006	0.444	99.211	93.3987
	L139									41.185	0	0	0.018	6.681	0.119	51.079	0.036	0	0.008	0.422	99.548	93.2257		0	0.115	20.995	45.715	18.639	0.177	13.055	0.004	0.022	0.001	0.088	98.811	59.3688	55.7668		53.271	0.077	1.77	0.889	1.53	0.035	16.9	24.164	0.371	0	0.05
	L140		12.4759	45704.1	567.873	0.5794	0.7199	11.9577	1.2792	41.588	0	0.001	0.025	6.615	0.06	50.98	0.057	0	0.006	0.425	99.757	93.276
	L141									41.392	0	0	0.028	6.513	0.132	50.901	0.069	0.009	0.006	0.486	99.536	93.3632
	L142
	L143									40.778	0	0	0.024	6.555	0.064	51.1	0.038	0.021	0	0.447	99.027	93.3475		0.043	0.118	20.798	46.045	17.99	0.157	13.248	0.03	0.025	0	0.065	98.519	59.7691	56.9992		53.041	0.083	1.993	1.126	1.682	0.031	16.717	23.49	0.43	0	0.055
	L144									41.211	0	0	0	6.573	0.118	50.382	0.041	0	0	0.461	98.786	93.2419
	L145									41.384	0	0	0	6.499	0.087	50.453	0.036	0	0.001	0.465	98.925	93.3216		0.047	0.13	19.083	47.406	18.836	0.179	12.277	0.028	0	0.004	0.068	98.058	62.5051	53.9851
	L146									41.047	0	0.004	0.026	6.391	0.09	50.439	0.078	0	0	0.46	98.535	93.4236
	L147		12.4564	41681.8	463.376	0.5292	0.5884	10.3353	1.3598	40.942	0.023	0.012	0	6.755	0.121	49.979	0.072	0.002	0	0.469	98.375	93.0157
	L148									41.465	0	0.005	0	6.686	0.117	50.4	0.088	0	0	0.441	99.202	93.1359		0.025	0.124	18.7	48.218	20.442	0.208	11.409	0.019	0.014	0	0.104	99.263	63.3741	50.1149
	L149									40.958	0.017	0	0.017	6.629	0.099	50.7	0.077	0.02	0	0.426	98.943	93.228
	L150									40.7846	0	0.038456	0.013156	6.65491	0.115368	50.4442	0.083996	0	0	0.504988	98.6396	93.1713																	53.13	0.083	1.622	0.848	1.369	0.059	16.898	23.888	0.363	0.005	0.08
	L151									41.663	0	0	0	6.68	0.046	51.133	0.066	0.003	0	0.409	100	93.2333
	L152									40.784	0.007	0.001	0	6.9	0.048	50.97	0.096	0	0.002	0.454	99.262	93.0053		0.102	0.149	19.304	47.611	19.32	0.186	12.14	0.032	0.043	0.009	0.083	98.979	62.3362	53.0749
	L153									40.52	0	0	0.023	6.711	0.114	50.924	0.079	0.014	0.004	0.445	98.834	93.1781
	L154		12.547	32319.1	276.231	0.4074	0.3482	17.8799	1.3856	41.772	0.018	0.001	0	6.558	0.101	50.2	0.093	0.009	0.008	0.386	99.146	93.2335		0.162	0.161	19.462	47.054	19.816	0.156	12.646	0.034	0.036	0.004	0.074	99.605	61.8674	53.4604
	L155									41.045	0.016	0.016	0.001	6.755	0.081	50.412	0.058	0.001	0.004	0.402	98.791	93.0716
	L156									40.599	0.006	0	0	6.849	0.118	50.536	0.083	0	0	0.425	98.616	92.9979
	L157									40.817	0.028	0	0.044	6.86	0.125	49.877	0.091	0.03	0.002	0.458	98.332	92.9014		0.049	0.143	19.848	46.508	19.824	0.177	11.847	0.028	0.008	0	0.057	98.489	61.126	51.8234
	L158									40.678	0	0	0	6.736	0.131	50.584	0.063	0	0.012	0.479	98.683	93.1116
	L159									40.915	0	0	0	6.765	0.079	50.436	0.08	0	0.002	0.386	98.663	93.0651
	L160									41.45	0.009	0	0.017	6.654	0.065	50.882	0.075	0.006	0	0.457	99.615	93.2269
	L161		12.5309	30973.6	304.13	0.3909	0.3839	16.5396	1.4005	40.656	0	0	0	6.852	0.14	50.633	0.079	0	0	0.422	98.782	93.0075
	L162									41.381	0	0.017	0	6.788	0.147	50.646	0.076	0	0	0.442	99.497	93.07
	L163									40.212	0	0	0.004	6.793	0.137	50.323	0.07	0.002	0.004	0.442	97.987	93.0238		0	0.154	20.923	45.678	19.236	0.168	12.332	0.029	0.043	0.005	0.081	98.649	59.4322	53.5739		52.785	0.06	1.766	0.916	1.367	0.035	16.766	24.192	0.323	0	0
	L164									40.377	0.013	0	0.02	6.927	0.138	50.797	0.058	0	0	0.47	98.8	92.9576		0.115	0.127	20.44	45.8	18.311	0.148	11.986	0.047	0.079	0.006	0.136	97.195	60.058	54.0914
	L165									41.169	0.044	0	0.004	6.872	0.14	50.526	0.055	0	0.001	0.424	99.235	92.9748
	L166									41.483	0.007	0	0.024	6.836	0.07	51.49	0.075	0.001	0.004	0.455	100.445	93.1309		0.074	0.104	23.451	44.151	17.747	0.146	14.135	0.005	0.031	0.001	0.071	99.916	55.8184	58.9095
	L167									40.8838	0.024288	0	0.0253	6.79862	0.093104	50.6729	0.074888	0	0.004048	0.444268	99.0212	93.0633																	52.539	0.086	1.899	1.017	1.46	0.011	16.397	24.455	0.346	0.008	0.068
	L168									40.72	0.005	0	0	6.93	0.06	50.349	0.061	0	0.004	0.486	98.615	92.8965		0.043	0.14	21.358	46.02	18.638	0.152	12.622	0.004	0	0	0.056	99.033	59.1155	54.9345		53.258	0.093	1.605	0.682	1.505	0.048	16.918	23.938	0.306	0.003	0.015
	L169									40.935	0.011	0	0	6.643	0.072	50.658	0.091	0.002	0	0.41	98.822	93.2095																	52.69	0.066	1.882	0.85	1.495	0.022	16.993	23.606	0.3	0	0.065
	L170									40.263	0.038	0.003	0	7.015	0.163	50.096	0.078	0	0.009	0.467	98.132	92.782
	L171									40.8656	0.007084	0	0.01012	6.96863	0.092092	50.6374	0.090068	0	0.003036	0.408848	99.0829	92.8976
	L172																							0.019	0.096	21.716	45.931	18.968	0.185	12.575	0.019	0.017	0.01	0.116	99.652	58.6662	54.4071
	L173									40.919	0.014	0.011	0.005	6.905	0.1	50.503	0.072	0.021	0.007	0.372	98.929	92.9404
	L174									41.114	0	0	0.002	6.727	0.1	50.453	0.06	0	0.01	0.456	98.922	93.1035
	L175									41.156	0.002	0	0.003	6.903	0.132	51.312	0.067	0.001	0.007	0.417	100	93.0459
	L176									40.659	0	0.001	0.009	6.83	0.057	50.456	0.071	0.018	0	0.411	98.512	93.0057		0.122	0.127	21.525	45.315	18.123	0.163	13.08	0.111	0.067	0	0.108	98.741	58.553	56.5051
	L177									40.631	0.039	0	0.01	6.957	0.087	50.453	0.083	0.001	0	0.404	98.665	92.8845		0.004	0.147	21.975	45.018	19.642	0.197	12.479	0	0.025	0	0.088	99.575	57.8898	53.3491
	L178									40.99	0	0	0	6.887	0.148	50.463	0.065	0	0.003	0.475	99.031	92.9523
	L179									40.851	0	0.005	0	7.074	0.114	50.418	0.068	0	0.004	0.4	98.934	92.7688		0.008	0.129	22.705	45.01	17.937	0.122	12.812	0.033	0	0.008	0.11	98.874	57.0868	56.2497
	L180									40.968	0	0	0.01	6.725	0.088	50.452	0.047	0	0	0.45	98.74	93.1053
	L181		12.487	33013.4	190.685	0.4181	0.2415	12.8879	1.4355	41.076	0.011	0	0.004	6.861	0.101	50.554	0.057	0	0.004	0.388	99.056	92.9888
	L182									40.895	0.031	0	0.009	6.613	0.123	50.519	0.007	0.001	0	0.448	98.646	93.2207		0.045	0.106	23.619	43.444	16.302	0.118	13.275	0.041	0	0	0.121	97.071	55.2435	59.4447		52.939	0.091	1.795	1.113	1.434	0.054	16.651	23.827	0.332	0.011	0.039
	L183									41.101	0.002	0	0	6.785	0.088	50.016	0.009	0	0	0.497	98.498	92.9917		0.052	0.076	24.469	43.423	17.094	0.169	13.646	0.023	0.003	0.002	0.06	99.017	54.3558	58.9647		52.536	0.105	1.9	0.921	1.353	0.036	16.894	23.972	0.336	0	0
	L184		12.4238	36657.9	269.729	0.4667	0.3434	7.6247	1.3411	40.961	0	0.013	0	6.719	0.105	50.273	0.046	0	0.009	0.437	98.563	93.0882		0.098	0.16	24.927	43.898	17.237	0.141	13.817	0.064	0.043	0	0.042	100.427	54.1656	59.0644		52.205	0.069	2.253	0.973	1.712	0.054	16.874	23.474	0.301	0	0.06
	L185									40.778	0.012	0.009	0	6.703	0.089	50.206	0.04	0	0	0.416	98.253	93.0949		0.089	0.181	24.44	43.748	17.518	0.173	13.441	0.016	0.001	0	0.131	99.738	54.5701	58.0023		52.651	0.108	2.018	1.017	1.59	0.05	16.642	23.635	0.314	0.004	0.04
	L186		12.4569	35486.2	269.553	0.4506	0.3422	10.3811	1.3507	41.642	0.028	0	0.002	7.056	0.142	51.128	0.051	0.018	0	0.408	100.475	92.8789
	L187									41.565	0.026	0	0.014	7.146	0.109	50.933	0.054	0	0.013	0.445	100.305	92.7691
	L188		12.4541	36054.3	164.876	0.4579	0.2094	10.1506	1.3545	41.321	0.025	0	0.013	7	0.115	50.507	0.033	0.004	0.003	0.469	99.49	92.8508																	52.765	0.135	2.557	0.942	1.721	0.063	17.266	23.609	0.258	0.009	0.069
	L189									41.282	0	0	0.011	7.239	0.116	50.532	0.055	0	0	0.421	99.656	92.6281		0.005	0.151	28.557	40.3	16.572	0.102	14.103	0	0.019	0	0.049	99.858	48.6389	60.5028		52.872	0.094	2.333	0.988	1.667	0.091	17.232	23.309	0.355	0.008	0.026
	L190									41.072	0.019	0	0	6.958	0.089	50.344	0.041	0.006	0.003	0.425	98.957	92.8692		0.028	0.15	26.645	41.32	17.781	0.185	13.427	0.014	0	0.008	0.08	99.638	50.9958	57.6134		52.772	0.133	2.399	0.884	1.749	0.059	17.233	23.202	0.236	0	0.034
	L191									41.144	0.005	0	0.026	6.829	0.138	50.724	0.035	0.014	0.005	0.412	99.332	93.041		0	0.192	28.78	40.102	15.758	0.135	14.413	0	0.102	0	0.138	99.62	48.3216	62.2123		52.582	0.112	2.409	0.988	1.38	0.057	16.965	23.821	0.302	0.007	0.002
	L192		12.4024	32404.9	164.649	0.4132	0.21	5.8483	1.4195	41.153	0	0	0	7.237	0.107	50.787	0.032	0.027	0.008	0.486	99.837	92.6642		0.04	0.152	28.776	39.672	16.524	0.146	13.918	0	0.008	0.004	0.143	99.383	48.0559	60.2563		53.186	0.079	1.994	0.683	1.713	0.04	17.636	23.012	0.233	0.014	0.053
	L193									41.043	0.012	0	0	7.291	0.094	50.589	0.04	0	0.001	0.374	99.444	92.5868		0.067	0.152	29.009	39.701	16.052	0.147	14.208	0.021	0.144	0.018	0.106	99.625	47.8728	61.4379		53.276	0.094	2.157	0.743	1.642	0.078	17.297	23.239	0.216	0.007	0.069
	L194									41.027	0	0	0.003	7.21	0.144	50.636	0.031	0	0	0.407	99.458	92.6694		0.013	0.146	29.873	38.948	16.063	0.129	14.595	0	0.035	0.004	0.076	99.882	46.6641	62.0565		53.314	0.074	2.09	0.839	1.579	0.043	17.285	23.333	0.233	0	0.074
	L195		12.3764	31909	188.965	0.4078	0.2415	3.6826	1.5204	41.657	0.023	0	0	7.005	0.109	50.702	0.046	0.001	0.005	0.369	99.917	92.8716
	L196									41.018	0	0	0.002	7.023	0.079	50.145	0.038	0.005	0.005	0.435	98.75	92.7809
	L197									41.184	0.006	0.001	0.015	7.075	0.083	50.419	0.032	0	0	0.451	99.266	92.768
	L198		12.4108	23897.7	170.701	0.3045	0.2175	6.5414	1.6439	40.829	0	0	0.024	7.096	0.069	50.065	0.031	0.005	0.006	0.469	98.594	92.7006
	L199									40.703	0.016	0	0.034	7.146	0.042	50.354	0.042	0	0.002	0.423	98.762	92.692		0.043	0.135	30.501	38.48	15.453	0.16	14.618	0.012	0.015	0.01	0.058	99.485	45.8464	63.0005		52.978	0.118	2.197	0.865	1.575	0.069	17.41	23.726	0.239	0.012	0.028
	L200		12.3958	28199.4	200.357	0.3598	0.2557	5.3	1.4336	41.329	0	0.013	0	7.069	0.117	51.1	0.009	0.007	0.005	0.439	100.088	92.8631
	L201									41.188	0.054	0.003	0.006	7.034	0.094	50.352	0.013	0.002	0	0.395	99.141	92.798
	L202		12.4043	31071.3	181.332	0.3962	0.2312	6.0056	1.4267	41.009	0.001	0	0.038	7.038	0.142	50.554	0.032	0.011	0	0.457	99.282	92.8209
	L203									41.478	0.011	0	0.009	6.979	0.098	50.655	0.018	0.005	0	0.435	99.688	92.89		0.012	0.127	31.816	36.117	13.997	0.155	15.464	0.04	0.001	0.004	0.156	97.889	43.2388	66.5401		52.876	0.142	2.629	0.882	1.634	0.019	16.899	23.642	0.234	0.001	0.04
	L204									41.349	0	0.012	0	7.135	0.112	50.751	0.015	0	0	0.484	99.858	92.7554																	53.48	0.09	1.929	0.577	1.628	0.051	17.625	23.672	0.204	0.004	0.067
	L205									40.6278	0.00506	0.0253	0.027324	7.22163	0.130548	50.5474	0.023276	0	0	0.390632	98.9989	92.6465
	L206									41.466	0.028	0.023	0.011	6.825	0.106	50.429	0.017	0.001	0.001	0.444	99.351	93.007
	L207		12.3666	36067.3	192.239	0.4613	0.2459	2.8656	1.3923	41.317	0.02	0.014	0	7.246	0.105	50.906	0.033	0	0.002	0.456	100.099	92.6717
	L208		12.3849	26229.9	125.589	0.335	0.1604	4.3882	1.4613	41.069	0.018	0.018	0.005	7.042	0.155	50.17	0.028	0.003	0.009	0.4	98.917	92.7662		0	0.092	33.942	34.913	14.607	0.074	15.487	0	0	0.004	0.127	99.246	40.8371	65.6173		52.223	0.118	2.744	0.998	1.591	0.108	16.692	23.556	0.218	0.008	0.058
	L209									40.787	0.002	0	0	6.93	0.112	50.609	0.028	0.013	0.006	0.457	98.944	92.9305
	L210									40.504	0	0	0	7.089	0.099	50.029	0.025	0	0	0.424	98.17	92.7024
	L211		12.403	24510.4	63.3838	0.3126	0.0808	5.8966	1.5193	41.016	0.015	0	0.02	7.07	0.103	50.798	0.006	0	0.004	0.413	99.445	92.8228																	52.844	0.157	2.471	0.728	1.737	0.05	17.104	23.25	0.229	0	0.08
	L212									41.06	0	0	0	7.181	0.114	50.277	0.024	0.017	0	0.441	99.114	92.6484
	L213									41.401	0.033	0	0	7.08	0.085	50.501	0.044	0	0.009	0.421	99.574	92.7742																	52.584	0.115	3.104	0.998	1.66	0.091	16.968	23.379	0.261	0	0.016
	L214		12.4238	21397.2	122.841	0.2724	0.1564	7.628	1.5484	41.11	0	0.011	0.018	7.015	0.138	51.497	0.026	0.006	0	0.424	100.245	92.9646
	L215									41.488	0.024	0	0.01	6.983	0.08	50.531	0.014	0.001	0.007	0.496	99.634	92.87		0.005	0.121	34.961	33.924	14.312	0.092	15.975	0.007	0.007	0.004	0.13	99.538	39.4361	66.7681		52.994	0.11	2.63	0.815	1.756	0.079	17.112	23.413	0.245	0.005	0.1
	L216									40.743	0.036	0	0	7.192	0.098	50.529	0.017	0.009	0.004	0.467	99.095	92.672
	L217									41.403	0	0.015	0	7.216	0.135	51.502	0.037	0.003	0	0.449	100.76	92.7782																	52.028	0.146	3.03	0.987	1.593	0.027	16.608	23.828	0.225	0	0.046
	L218		12.4683	16676.8	95.7581	0.2115	0.1215	11.3287	1.6781	41.282	0	0	0.008	7.123	0.118	50.884	0.024	0.005	0	0.437	99.881	92.7842
	L219									40.661	0	0	0.004	7.11	0.113	50.202	0.035	0	0	0.428	98.553	92.7057		0.001	0.086	34.779	33.352	15.075	0.106	15.572	0.011	0.012	0	0.101	99.095	39.1549	65.0269
	L220									41.868	0.009	0	0.005	7.153	0.064	51.604	0.024	0.018	0	0.486	101.231	92.8499
	L221		12.4542	13580.5	43.6479	0.1725	0.0554	10.1589	1.7975	41.429	0	0	0.021	7.056	0.117	50.458	0.022	0	0	0.413	99.516	92.7912																	52.748	0.125	2.854	0.967	1.624	0.062	16.894	23.69	0.202	0.006	0.002
	L222									41.244	0.039	0	0	7.253	0.152	50.99	0	0	0.003	0.461	100.142	92.6763																	53.04	0.107	2.79	0.831	1.875	0.074	17.209	23.286	0.226	0	0.091
	L223									41.499	0.003	0.013	0.026	7.082	0.069	50.665	0.02	0	0.005	0.468	99.85	92.794
	L224		12.3476	19949.1	52.7653	0.2555	0.0676	1.2865	1.5815	41.6	0	0.001	0.008	7.12	0.107	50.304	0.032	0	0.006	0.456	99.634	92.7099
	L225									41.426	0	0	0.015	7.066	0.078	50.75	0.02	0	0.001	0.44	99.796	92.8203		0.072	0.095	36.952	32.327	13.283	0.094	16.543	0	0.024	0.007	0.125	99.522	36.9905	69.1526		52.746	0.104	3.183	1.024	1.857	0.096	16.959	23.04	0.264	0.002	0
	L226		12.4411	16525.4	64.1349	0.2101	0.0815	9.0657	1.6799	40.911	0.005	0	0.006	7.311	0.149	50.383	0.01	0.004	0.006	0.432	99.217	92.5398
	L227									41.486	0	0	0.009	7.208	0.116	50.656	0.007	0	0	0.401	99.883	92.674
	L228									40.829	0	0	0.001	7.155	0.127	50.353	0.002	0	0.01	0.446	98.923	92.6833		0.046	0.104	36.383	33.169	12.993	0.093	16.775	0	0.012	0.005	0.16	99.74	37.9565	69.9153		52.621	0.132	2.824	0.897	1.674	0.059	16.715	23.749	0.205	0	0.02
	L229									41.064	0.022	0.006	0	7.055	0.131	49.475	0.052	0	0.003	0.403	98.211	92.6595		0.016	0.058	37.806	31.235	13.876	0.125	16.157	0.019	0	0	0.135	99.427	35.6672	67.6991		52.508	0.14	2.9	0.897	1.803	0.08	17.025	23.392	0.225	0	0.053
	L230									40.944	0	0	0.015	7.012	0.098	50.371	0.031	0	0	0.451	98.922	92.8214
	L231									40.92	0	0.005	0.022	7.195	0.13	51.118	0.009	0.006	0	0.446	99.851	92.7475		0.013	0.111	36.752	33.055	12.044	0.105	17.305	0.009	0.027	0.001	0.169	99.591	37.6383	72.1159		52.835	0.133	2.917	0.881	1.714	0.072	17.008	23.427	0.247	0	0.04
	L232									41.232	0.018	0.033	0	7.053	0.116	50.623	0.015	0	0.007	0.486	99.583	92.8158
	L233									41.646	0	0	0.006	7.313	0.135	50.635	0.01	0.009	0	0.444	100.198	92.5723		0.01	0.115	37.277	31.653	13.357	0.106	16.798	0.007	0.023	0	0.193	99.539	36.298	69.36		52.482	0.133	2.832	0.859	1.75	0.087	16.825	23.452	0.201	0.003	0.078
	L234									41.412	0	0	0.027	7.411	0.103	50.642	0.021	0	0.005	0.424	100.045	92.4812
	L235									41.313	0	0	0.031	7.243	0.089	50.421	0.01	0.009	0.007	0.371	99.494	92.6092
	L236									41.236	0.007	0	0	7.323	0.121	50.286	0.043	0.003	0.006	0.428	99.453	92.5152		0.038	0.084	37.655	31.134	13.785	0.075	16.237	0	0.026	0.008	0.158	99.2	35.6848	67.9505		52.373	0.139	3.296	0.848	1.742	0.045	16.506	23.272	0.221	0	0.012
	L237									41.406	0	0.019	0	7.026	0.133	50.256	0.028	0.004	0.009	0.414	99.295	92.7929		0.125	0.055	37.634	31.326	13.61	0.044	16.06	0.021	0.094	0.034	0.163	99.166	35.8388	67.99		52.343	0.125	3.171	0.966	2.04	0.078	17.149	22.712	0.26	0.002	0.034
	L238									41.114	0.005	0	0.005	7.178	0.075	50.258	0.024	0.017	0.002	0.457	99.135	92.6487
	L239									41.541	0.015	0	0.023	7.353	0.136	50.683	0.018	0.014	0.009	0.422	100.214	92.5413
	L240									41.532	0	0	0.012	7.281	0.103	50.034	0.019	0.001	0.006	0.422	99.41	92.5202
	L241									41.059	0	0.003	0	7.358	0.092	50.797	0.016	0	0	0.408	99.733	92.5521		0.018	0.084	36.801	31.439	13.751	0.111	16.436	0.007	0.017	0.007	0.116	98.787	36.4385	68.2687		52.5	0.121	2.979	0.839	1.706	0.056	16.909	23.191	0.233	0	0.026
	L242									41.336	0.027	0	0.023	7.225	0.145	49.873	0	0.001	0.002	0.379	99.011	92.5513																	52.811	0.13	3.262	1.02	1.742	0.079	16.78	23.03	0.227	0.013	0.049
	L243									41.248	0.005	0	0	7.299	0.087	50.659	0.018	0	0	0.447	99.763	92.5887		0.113	0.068	35.06	33.879	12.6	0.071	16.674	0.013	0	0.005	0.191	98.674	39.3369	70.4317		52.143	0.134	2.897	0.836	1.741	0.028	16.832	23.019	0.258	0.016	0.061
	L244									40.846	0	0.01	0.082	7.459	0.075	49.657	0.008	0.01	0	0.461	98.608	92.2977
	L245									40.718	0.023	0	0	7.32	0.16	49.521	0.042	0.031	0.006	0.493	98.314	92.4112		0.112	0.056	38.11	30.399	13.521	0.12	16.326	0.022	0.017	0.006	0.098	98.787	34.8651	68.4882		52.918	0.091	3.071	0.897	1.778	0.057	16.833	23.239	0.238	0.005	0.051
	L246		12.4639	11356	331.754	0.1441	0.421	10.9651	2.1685															0.063	0.057	35.922	31.752	15.216	0.099	15.178	0.02	0.021	0	0.167	98.495	37.2314	64.2283		52.271	0.127	2.525	0.763	1.783	0.026	17.545	23.074	0.195	0	0.056
	L247									41.1085	0	0	0.019228	7.29753	0.13156	50.0485	0.021252	0.016192	0.00506	0.431112	99.0788	92.5065																	52.152	0.105	3.04	0.849	1.832	0.069	17.034	23.302	0.223	0	0.055
	L248									41.037	0	0.003	0	7.405	0.127	49.572	0.007	0.001	0.003	0.461	98.616	92.3371																	51.908	0.115	2.927	0.728	2.006	0.066	17.452	22.331	0.204	0	0.03
	L249									40.916	0.011	0	0	7.428	0.134	50.155	0.002	0	0.001	0.447	99.094	92.3977		0.031	0.047	38.688	30.775	12.976	0.117	16.893	0.001	0.015	0	0.156	99.699	34.8024	70.0899		51.573	0.123	2.843	0.875	1.684	0.074	16.647	23.707	0.172	0.014	0.023
	L250									41.351	0	0	0.001	7.456	0.08	50.737	0.018	0	0.004	0.424	100.071	92.4521																	51.547	0.125	3.176	0.972	1.862	0.061	16.841	22.867	0.211	0.004	0.057
	L251		12.4686	10171.7	91.2507	0.129	0.1157	11.3504	2.2611	40.857	0	0	0	7.552	0.122	50.204	0	0.006	0	0.417	99.158	92.2875		0.038	0.028	39.102	29.391	13.177	0.07	16.888	0.007	0.002	0	0.166	98.869	33.5282	69.7605		51.933	0.127	3.059	0.778	1.837	0.055	16.603	23.417	0.178	0.001	0.066
	L252									41.2339	0	0	0.009108	7.39671	0.092092	49.6265	0.017204	0.008096	0.004048	0.44022	98.8279	92.3528
	L253									40.799	0.02	0	0.004	7.506	0.083	50.013	0.01	0.017	0.005	0.462	98.919	92.3039
	L254									40.808	0	0	0	7.657	0.14	49.666	0.029	0	0	0.407	98.707	92.1107																	51.85	0.108	2.985	0.911	1.56	0.101	16.702	23.897	0.162	0.013	0.015
	L255									41.063	0	0	0	7.71	0.151	50.283	0.034	0	0.001	0.384	99.626	92.1502																	51.901	0.091	3.174	0.94	1.963	0.05	16.851	23.132	0.213	0.001	0.071
	L256									41.042	0.005	0.018	0	7.5	0.138	49.638	0.018	0.01	0.009	0.407	98.785	92.2559																	51.688	0.125	3.189	0.896	1.639	0.039	16.624	23.252	0.23	0.006	0.022
	L257									41.43	0.011	0.011	0	7.493	0.086	50.354	0.004	0.013	0.003	0.417	99.822	92.3642																	52.145	0.124	3.022	0.943	1.768	0.074	16.732	23.164	0.194	0	0.097
	L258									40.429	0	0	0.009	7.461	0.088	49.545	0.024	0	0	0.407	97.963	92.2798																	52.028	0.14	3.397	1.011	1.8	0.067	16.4	23.478	0.219	0.006	0.085
	L259									41.074	0.011	0.01	0	7.336	0.057	49.952	0.018	0	0	0.459	98.917	92.4565
	L260		12.4401	13017	76.7483	0.1655	0.0976	8.985	1.8286	40.841	0.02	0	0.014	7.662	0.138	49.884	0.018	0	0.001	0.389	98.967	92.1378		0	0.054	38.744	29.382	13.758	0.115	16.608	0	0	0	0.221	98.882	33.7266	68.4828		52.277	0.136	2.537	0.809	1.621	0.046	16.856	23.724	0.182	0	0.047
	L261									41.105	0	0.003	0.029	7.522	0.108	49.831	0.024	0	0	0.427	99.049	92.2627		0	0.046	39.397	29.521	13.11	0.119	16.797	0	0	0.009	0.221	99.22	33.459	69.754		52.82	0.115	2.535	0.622	1.912	0.101	17.567	22.925	0.14	0	0.033
	L262									41.067	0.035	0	0.019	7.642	0.078	49.751	0.029	0.013	0	0.409	99.043	92.1374		0.013	0.092	38.398	30.466	13.702	0.107	16.429	0.015	0.001	0	0.2	99.423	34.7442	68.3368		51.731	0.118	3.248	0.907	1.834	0.072	16.568	23.486	0.215	0	0.115
	L263									41.215	0.009	0	0.011	7.423	0.086	50.148	0.032	0.007	0	0.423	99.354	92.4014		0.136	0.078	39.113	29.38	12.52	0.091	17.206	0.087	0.007	0.002	0.274	98.894	33.5135	71.2123		52.066	0.124	3.696	1.089	2.269	0.061	17.738	21.448	0.215	0	0.076
	L264									40.922	0	0	0.008	7.769	0.086	50.301	0.009	0	0	0.399	99.494	92.0975
	L265									41.063	0.013	0	0	7.676	0.098	50.356	0.03	0	0.005	0.397	99.638	92.1926																	52.141	0.104	2.988	0.767	1.709	0.06	16.412	23.756	0.197	0	0.013
	L266									41.002	0	0	0.002	7.551	0.108	50.384	0.002	0.003	0.007	0.342	99.401	92.3139																	52.089	0.119	2.864	0.786	1.648	0.077	16.727	23.675	0.175	0	0.083
	L267		12.4609	12746	83.448	0.1618	0.1059	10.713	1.8391	41.577	0	0	0.002	7.624	0.087	50.132	0.012	0	0	0.402	99.836	92.2094
	L268									41.116	0	0	0.015	7.52	0.115	50.026	0.016	0	0	0.36	99.168	92.2925																	52.125	0.092	3.126	0.854	1.833	0.081	16.838	23.279	0.206	0.001	0.021
	L269									41.424	0	0.001	0.012	7.552	0.072	50.196	0.003	0	0.004	0.459	99.723	92.2864																	51.929	0.125	3.346	0.956	1.757	0.05	16.64	23.666	0.198	0.003	0.055
	L270									41.229	0	0	0	7.495	0.118	49.964	0.024	0	0.005	0.418	99.253	92.3073																	52.129	0.099	3.318	0.945	1.928	0.096	16.748	23.184	0.257	0.005	0.03
	L271									41.7885	0	0.023276	0.019228	7.56571	0.139656	48.747	0.022264	0	0.006072	0.446292	98.758	92.062																	52.108	0.114	3.303	0.861	1.841	0.062	16.784	23.298	0.2	0.01	0.069
	L272									40.89	0.005	0	0.004	7.485	0.106	50.635	0.015	0	0.007	0.401	99.548	92.4109																	51.084	0.129	3.294	0.973	2.066	0.069	17.06	22.482	0.194	0.001	0.104
	L273									40.711	0	0	0.009	7.816	0.113	50.09	0.02	0.002	0	0.393	99.154	92.0227		0.002	0.059	38.872	29.37	13.238	0.117	16.695	0.009	0.012	0.006	0.146	98.526	33.6438	69.4195		51.547	0.128	3.501	1.041	1.951	0.065	16.432	23.401	0.195	0	0.039
	L274		12.4958	10558.8	168.423	0.1326	0.2115	13.62	1.9768	41.035	0	0	0.002	7.702	0.089	50.395	0.029	0	0.003	0.404	99.659	92.1738		0.031	0.054	40.751	27.248	13.431	0.085	16.508	0.009	0.01	0	0.167	98.294	30.9724	68.8704
	L275									41.079	0	0	0.005	7.418	0.139	49.881	0.025	0.002	0	0.428	98.977	92.3686
	L276									40.949	0.015	0.017	0.004	7.487	0.111	49.65	0.032	0	0.01	0.444	98.719	92.27		0.28	0.017	37.468	30.852	15.095	0.125	15.359	0.046	0.093	0.01	0.161	99.506	35.5902	64.6828		51.178	0.096	3.334	0.874	1.875	0.095	16.573	22.902	0.229	0	0.004
	L277									40.747	0	0	0.007	7.654	0.127	49.816	0.026	0	0	0.429	98.806	92.1355																	51.416	0.085	3.127	0.808	1.778	0.072	16.389	23.173	0.192	0	0.067
	L278									40.978	0	0.005	0	7.64	0.108	50.117	0.035	0.014	0.003	0.413	99.313	92.1922		0	0.069	39.763	28.699	13.045	0.1	16.624	0.024	0.013	0.001	0.19	98.528	32.6297	69.6403		51.45	0.118	3.366	0.912	2.013	0.064	17.024	22.543	0.195	0.004	0.073
	L279									40.998	0	0.004	0.008	7.656	0.134	50.214	0.022	0.005	0.007	0.404	99.452	92.191																	52.166	0.131	2.964	0.767	1.915	0.053	16.869	23.039	0.19	0	0.021
	L280									41.207	0	0	0.014	7.65	0.139	50.22	0.021	0.013	0	0.442	99.706	92.1975
	L281									41.213	0.042	0	0	7.667	0.129	49.885	0.015	0	0.007	0.4	99.358	92.1332
	L282									40.527	0.006	0.003	0.012	7.631	0.126	49.955	0.013	0.009	0.007	0.379	98.668	92.1773
	L283									41.257	0	0	0.028	7.653	0.105	50.227	0.041	0	0.007	0.36	99.678	92.1957																	51.403	0.084	3.259	0.865	1.853	0.09	16.566	23.227	0.193	0	0.027
	L284									40.924	0	0.001	0	7.844	0.135	49.515	0.008	0.014	0.006	0.37	98.817	91.911																	50.738	0.106	3.239	0.977	1.84	0.077	16.882	22.777	0.24	0	0
	L285									40.966	0.01	0	0	7.664	0.096	49.942	0.031	0	0.014	0.311	99.034	92.1443																	52.306	0.116	2.932	0.754	1.867	0.037	16.774	23.475	0.205	0.011	0.04
	L286									40.8453	0	0	0.01012	7.79139	0.140668	49.7327	0.032384	0	0.006072	0.434148	98.9928	91.9933
	L287									40.784	0	0	0	7.724	0.153	50.309	0.021	0	0	0.388	99.379	92.1408																	51.267	0.113	3.39	0.997	1.701	0.057	16.148	23.382	0.174	0	0.015
	L288									40.929	0.009	0.001	0	7.735	0.123	49.794	0.006	0	0.001	0.446	99.044	92.0556																	51.893	0.121	3.255	0.866	2.011	0.071	16.888	22.996	0.207	0	0.042
	L289									40.726	0.011	0	0	7.663	0.115	49.764	0.024	0	0.003	0.459	98.765	92.1194
	L290									40.736	0	0	0	7.784	0.122	49.635	0.026	0	0	0.384	98.687	91.9858																	52.064	0.115	2.956	0.646	1.671	0.067	16.762	23.646	0.186	0.002	0.068
	L291									41.079	0.001	0.029	0	7.796	0.129	50.223	0.022	0.004	0	0.408	99.691	92.0609																	52.103	0.137	3.37	0.932	1.709	0.05	16.475	23.72	0.192	0	0.027
	L292									40.857	0.009	0.013	0.015	7.92	0.107	49.84	0.029	0	0	0.451	99.241	91.8879																	52.04	0.119	3.175	0.884	1.819	0.087	16.772	23.354	0.204	0	0
	L293									40.957	0	0.005	0	7.848	0.137	49.902	0.017	0.011	0.011	0.44	99.328	91.9649																	51.752	0.104	3.666	0.961	1.828	0.088	16.634	23.18	0.259	0	0.068
	L294									41.107	0	0	0.026	7.618	0.117	50.25	0.023	0	0.003	0.447	99.591	92.2319
Harzburigte	L295																																						51.715	0.136	2.71	0.704	1.848	0.065	16.517	23.336	0.212	0.01	0.012
						Cpx
						Cpx
						Cpx
						Cpx
						Opx
						Opx
						Opx
						Opx
						Opx
						Cpx
						Cpx
						Cpx
						Cpx
						Opx
						Opx
						Opx
						Opx
						Opx
[truncated: 18 more columns]
